# Supplementary material for: Two new species in the family Axinellidae (Porifera, Demospongiae) from British Columbia and adjacent waters
Source: Zookeys. 2013 Oct 2;(338):11–28. doi: 10.3897/zookeys.338.5535 (PMC3800838; doi:10.3897/zookeys.338.5535)
Supplement: XML Treatment for Auletta krautteri [file zookeys.338.5535-treatment1.xml]

<!DOCTYPE tp:taxon-treatment
  PUBLIC "-//TaxonX//DTD Taxonomic Treatment Publishing DTD v0 20100105//EN" "tax-treatment-NSO.dtd">
<tp:taxon-treatment xmlns:tp="http://www.plazi.org/taxpub"><tp:treatment-meta><mixed-citation publication-type="journal"><person-group><name><surname>Austin</surname><given-names>William C.</given-names></name><name><surname>Ott</surname><given-names>Bruce S.</given-names></name><name><surname>Reiswig</surname><given-names>Henry M.</given-names></name><name><surname>Romagosa</surname><given-names>Paula</given-names></name><name><surname>McDaniel</surname><given-names>Neil G.</given-names></name></person-group><article-title>Two new species in the family Axinellidae (Porifera, Demospongiae) from British  Columbia and adjacent waters</article-title><source>Zookeys</source><day>2</day><month>10</month><year>2013</year><volume>2013</volume><issue>338</issue><fpage>11</fpage><lpage>28</lpage><pub-id pub-id-type="doi">10.3897/zookeys.338.5535</pub-id></mixed-citation></tp:treatment-meta><tp:nomenclature><tp:taxon-name>
                            <tp:taxon-name-part taxon-name-part-type="genus">Auletta</tp:taxon-name-part>
                            <tp:taxon-name-part taxon-name-part-type="species">krautteri</tp:taxon-name-part>
                            <object-id xmlns:xlink="http://www.w3.org/1999/xlink" xlink:type="simple">http://zoobank.org/B1D4806D-AE5D-4D4E-8DDC-6B5E2685BB76</object-id>
                            <object-id xmlns:xlink="http://www.w3.org/1999/xlink" xlink:type="simple">http://species-id.net/wiki/Auletta_krautteri</object-id>
                        </tp:taxon-name><tp:taxon-status xmlns:xlink="http://www.w3.org/1999/xlink" xlink:type="simple">sp. n.</tp:taxon-status><xref ref-type="fig" rid="F1">Fig. 1</xref></tp:nomenclature><tp:treatment-sec sec-type="Etymology"><title>Etymology.</title><p>Named after Dr. Manfred Krautter who organized a dive program in the submersible <italic>DELTA</italic> on sponge bioherms and collected the holotype.</p></tp:treatment-sec><tp:treatment-sec sec-type="Material examined"><title>Material examined.</title><p>Holotype: RBCM 013-00114-001; KML1105 KML Sta. 71/99 Hecate Strait, BC, (<named-content xmlns:xlink="http://www.w3.org/1999/xlink" content-type="dwc:verbatimCoordinates" xlink:type="simple">52°26.4'N, 129°40.0'W</named-content>), 215 m depth, July 18, 1999, coll. M. Krautter, 1 specimen. Paratype: CMNI 2013-0001, KML1106, west of Dixon Entrance, BC, (<named-content xmlns:xlink="http://www.w3.org/1999/xlink" content-type="dwc:verbatimCoordinates" xlink:type="simple">54°370'N, 133°55.0'W</named-content>), 229 m depth, 1 specimen.</p></tp:treatment-sec><tp:treatment-sec sec-type="Other material"><title>Other material.</title><p>KML1106, PBS 65-77, west of Dixon Entrance, BC, (<named-content xmlns:xlink="http://www.w3.org/1999/xlink" content-type="dwc:verbatimCoordinates" xlink:type="simple">54°37 0'N, 133°55.0'W</named-content>), 229 m depth, 21 specimens; KML1108, PBS JWS-132, Queen Charlotte Sound, BC, (<named-content xmlns:xlink="http://www.w3.org/1999/xlink" content-type="dwc:verbatimCoordinates" xlink:type="simple">51°22.5'N, 129°13.5'W</named-content>), Feb. 3, 1965, 16 specimens; KML1107, KML Sta. 171/76, West of Flamingo Inlet, BC, (<named-content xmlns:xlink="http://www.w3.org/1999/xlink" content-type="dwc:verbatimCoordinates" xlink:type="simple">52°09.8'N, 131°23.8'W</named-content>), 200 m depth, Aug. 31, 1976, coll. W.C. Austin, 3 specimens; KML1109, PBS 71-47, off Dixon Entrance, BC, (<named-content xmlns:xlink="http://www.w3.org/1999/xlink" content-type="dwc:verbatimCoordinates" xlink:type="simple">54°30.2'N, 135°53.3'W</named-content>), 256 m depth, 3 specimens; KML1105, KML Sta. 71/99, Hecate Strait, BC, (<named-content xmlns:xlink="http://www.w3.org/1999/xlink" content-type="dwc:verbatimCoordinates" xlink:type="simple">51°21.5'N, 129°13.5'W</named-content>), 183 m depth; CASIZ 020231, NODC 366501, Gulf of Alaska, (<named-content xmlns:xlink="http://www.w3.org/1999/xlink" content-type="dwc:verbatimCoordinates" xlink:type="simple">59°2.0'N, 141°3.6'W</named-content>), 348 m depth, 2 specimens; KML1108, PBS 981-60, Dixon Entrance, BC, (<named-content xmlns:xlink="http://www.w3.org/1999/xlink" content-type="dwc:verbatimCoordinates" xlink:type="simple">54°N, 132°W</named-content>), 128 m depth; CMN 1900-86, Forester I., Alaska, (<named-content xmlns:xlink="http://www.w3.org/1999/xlink" content-type="dwc:verbatimCoordinates" xlink:type="simple">54°48'N, 133°36'W</named-content>), depth no data, coll. W. Van Vliet; CMN 1900-89, sta. LM 43, Tasu, Queen Charlotte Islands, BC, (<named-content xmlns:xlink="http://www.w3.org/1999/xlink" content-type="dwc:verbatimCoordinates" xlink:type="simple">52°45'N, 132°06'W</named-content>), depth no data, coll. L. Marhue; CMN 1900 sta. JWS-93, Forester I., Alaska, (<named-content xmlns:xlink="http://www.w3.org/1999/xlink" content-type="dwc:verbatimCoordinates" xlink:type="simple">54°48'N, 133°36'W</named-content>), depth no data, coll. J.W. Scogoen; CMN 1900-91, W. of Queen Charlotte Islands, BC, (<named-content xmlns:xlink="http://www.w3.org/1999/xlink" content-type="dwc:verbatimCoordinates" xlink:type="simple">53°N, 132°W</named-content>), depth no data, coll. W. Van Vliet; CMN 1900-93, sta. FRB 66 221 m depth, Forester I, Alaska, (<named-content xmlns:xlink="http://www.w3.org/1999/xlink" content-type="dwc:verbatimCoordinates" xlink:type="simple">54°48'N, 133°36'W</named-content>), depth no data; CMN 1900-94, sta. LM-43, Tasu, Queen Charlotte I., BC, (<named-content xmlns:xlink="http://www.w3.org/1999/xlink" content-type="dwc:verbatimCoordinates" xlink:type="simple">52°45'N, 132°06'W</named-content>), depth no data, coll. L. Marhue; CMN 1900-96, sta. FRB 66-2-6, off Sitka, Alaska, (<named-content xmlns:xlink="http://www.w3.org/1999/xlink" content-type="dwc:verbatimCoordinates" xlink:type="simple">57°02.3'N, 135°20.3'W</named-content>), depth no data, coll. W. Van Vliet.</p></tp:treatment-sec><tp:treatment-sec sec-type="Description"><title>Description.</title><p><bold><!--PageBreak--><italic>Macroscopic features</italic>.</bold> Erect, stalked tubes typically single (<xref ref-type="fig" rid="F1">Fig. 1A</xref>), occasionally branched (2 to 3 tubes on a common base); branched forms uncommon. Overall height 5–13 cm, width of tubes 0.7–2 cm. Stalk comprises up to one third of overall height. A single 2–8 mm diameter osculum at the tube apex leads into an atrial cavity extending the length of the tube and into the stalk where the tube diameter is restricted. Wall thickness of the tube 5–10 mm. Surface felt-like to touch. Smooth inner wall penetrated by a series of elongate openings. Consistency compressible but firm and tough. Colour in life reddish-brown; grey or cream in alcohol. Specimens collected in 1965 contained oocytes 130 to 150 µm diameter.</p><fig id="F1" position="float" orientation="portrait"><label>Figure 1.</label><caption><p><italic><tp:taxon-name>Auletta krautteri</tp:taxon-name></italic> sp. n. <bold>A</bold> Fresh specimen, KML1107, KML Sta. 171/76, West of Flamingo Inlet, BC, scale bar 5 cm <bold>B</bold> KML1105, vertical longitudinal section, scale bar 3 mm <bold>C</bold> KML1105, cross section, scale bar 3 mm; D–O. KML1105, spicules <bold>D</bold> ends of style, scale bar 50 µm <bold>E</bold> style associated with osculum (under light microscope), scale bar 100 µm <bold>F–I</bold> various forms of styles <bold>F</bold> scale bar 100 µm; G. scale bar 100 µm <bold>H</bold> scale bar 200 µm <bold>I</bold> scale bar 300 µm <bold>J</bold> ends of oxea, scale bar 50 µm <bold>K–M</bold> various forms of oxeas <bold>K</bold> scale bar 300 µm <bold>L</bold> scale bar 200 µm <bold>M</bold> scale bar 300 µm <bold>N</bold> ends of strongyle, scale bar 50 µm <bold>O, P</bold> two forms of strongyles, scale bar 300 µm.</p></caption><graphic xmlns:xlink="http://www.w3.org/1999/xlink" xlink:href="ZooKeys-338-011-g001.jpg" position="float" orientation="portrait" xlink:type="simple"/></fig><!--PageBreak--><p><italic>Microscopic features</italic>. Skeletal architecture simple, composed of one to three multi-spicule tracts oriented parallel to and lining the atrial cavity, which is relatively smooth as a result (<xref ref-type="fig" rid="F1">Fig. 1B</xref>). Single, or multispicular tracts branch from this longitudinal tract approximately at right angles and project to the outer surface. The branches also form short brushes, and where each branch penetrates the surface, the terminal brush forms a tuft to produce a hispid appearance (<xref ref-type="fig" rid="F1">Fig. 1C</xref>).</p><p>Each tract varies from 150–400 µm in diameter. Ascending tracts are composed primarily of straight and curved styles, and secondarily of sinuous oxeas, curved oxeas and occasional sinuous strongyles (<xref ref-type="fig" rid="F1">Fig. 1O, P</xref>). Straight styles or styles curved near the base form the exterior tips of ascending fibres and curved, bent or sinuous oxeas and styles form cross tract links.</p><p>The multi-spicule tracts of the atrial cavity are 500–700 µm diameter and composed of bundles of 10 to 15 spicules cemented by spongin Ascending tracts composed of fewer, typically 5 or 6, spicules in a bundle cemented by spongin. Atrial tracts composed primarily of sinuous oxeas, secondarily of curved and straight styles; occasionally sinuous strongyles, sinuous styles, and curved oxeas located in axial tracts.</p><p>Ectosome surface forms a reticulation in the areas with pores where it is elevated about 2 mm above the general surface. Easily detachable aspicular membranes are present on dermal surface stretched between spicule tracts, and on atrial surface below the longitudinal spicule tracts (<xref ref-type="fig" rid="F1">Fig. 1B, C</xref>). The choanosome occupies the space between the detachable membranes and is distinguished by radial orientation of the spicule tracts, and by the somewhat different proportion of spicules, which is quite variable among different specimens.</p><p>Oscula may be ringed by long, straight styles singly or in tufts. Fringe may be absent, but if present, extends 100–300 µm beyond the osculum.</p><p>Stalk is denser than the tube, not hollow except near the tube base, and packed with branching and anastomosing multi-spicule tracts, forming a dense reticulation of two to ten or more spicules to a bundle cemented by spongin. Stalk tracts 100–400 µm diameter. Primary spicules sinuous strongyles which serve to reinforce the stem. The proportion of other stalk spicules is quite variable with sinuous oxeas, bent and curved and straight styles being variably the next most abundant. Sinuous styles and curved or bent oxeas are uncommon.</p><p><italic>Spicules</italic>. Spicule types include straight (<xref ref-type="fig" rid="F1">Fig. 1F</xref>) and bent (<xref ref-type="fig" rid="F1">Fig. 1H</xref>) styles of the multi-spicule tracts; long, straight styles of the oscular fringe (<xref ref-type="fig" rid="F1">Fig. 1E</xref>) and proximate area; sinuous (<xref ref-type="fig" rid="F1">Fig. 1K, L</xref>), curved or bent (<xref ref-type="fig" rid="F1">Fig. 1M</xref>) oxeas, and sinuous strongyles (<xref ref-type="fig" rid="F1">Fig. 1O, P</xref>). Occasionally sinuous oxeas occur that are rounded on one end forming sinuous styles. These latter were enumerated separately to give a qualitative idea of their abundance.</p><p>Longer styles often have a reduced diameter at the head comparable to mycalostyles. Oxeas are often anisometric. Both oxeas and styles occasionally have mucronate or rounded apices. Oxeas and strongyles may occasionally be centrotylote.</p><p>Five specimens were examined in detail (<xref ref-type="table" rid="T1">Table 1</xref>).</p><table-wrap id="T1" position="float" orientation="portrait"><label>Table 1.</label><caption><p>Comparison of spicules in <italic><tp:taxon-name>Auletta krautteri</tp:taxon-name></italic> specimens examined in detail.</p></caption><table><tbody><tr><th rowspan="2" colspan="1"><bold>ID</bold></th><th rowspan="2" colspan="1"><bold>Location</bold></th><th rowspan="2" colspan="2"><bold>Latitude, Longitude</bold></th><th rowspan="2" colspan="1"><bold>Depth (m)</bold></th><th rowspan="1" colspan="6"><bold>Length (µm)</bold></th></tr><tr><th rowspan="1" colspan="1"><bold>Straight Style</bold></th><th rowspan="1" colspan="1"><bold>Curved Style</bold></th><th rowspan="1" colspan="1"><bold>Sinuous Oxea</bold></th><th rowspan="1" colspan="1"><bold>Curved oxeas</bold></th><th rowspan="1" colspan="1"><bold>Sinuous Strongyle</bold></th><th rowspan="1" colspan="1"><bold>Oscular Styles</bold></th></tr><tr><td rowspan="1" colspan="1">KML1105</td><td rowspan="1" colspan="1">Hecate Strait, BC</td><td rowspan="1" colspan="2"><named-content xmlns:xlink="http://www.w3.org/1999/xlink" content-type="dwc:verbatimCoordinates" xlink:type="simple">52°26.4'N, 129°40.0'W</named-content></td><td rowspan="1" colspan="1">215</td><td rowspan="1" colspan="1">270–1350</td><td rowspan="1" colspan="1">240–880</td><td rowspan="1" colspan="1">440–1300</td><td rowspan="1" colspan="1">330–1070</td><td rowspan="1" colspan="1">420–1595</td><td rowspan="1" colspan="1">none</td></tr><tr><td rowspan="1" colspan="1">Spicule Abundance</td><td rowspan="1" colspan="10">Many straight and curved styles, and sinuous oxeas throughout. Strongyles abundant in stem, rare in atriosome, uncommon in ectosome. Curved oxeas uncommon in stem. Bent and curved oxeas uncommon to moderately common.</td></tr><tr><td rowspan="1" colspan="1">KML1106</td><td rowspan="1" colspan="1">Dixon Entrance, BC</td><td rowspan="1" colspan="2"><named-content xmlns:xlink="http://www.w3.org/1999/xlink" content-type="dwc:verbatimCoordinates" xlink:type="simple">54°37.0'N, 133°55.0'W</named-content></td><td rowspan="1" colspan="1">229</td><td rowspan="1" colspan="1">320–1280</td><td rowspan="1" colspan="1">220–990</td><td rowspan="1" colspan="1">380–1274</td><td rowspan="1" colspan="1">220–880</td><td rowspan="1" colspan="1">250–1430</td><td rowspan="1" colspan="1">none</td></tr><tr><td rowspan="1" colspan="1">Spicule Abundance</td><td rowspan="1" colspan="10">Styles and sinuous oxeas abundant in ectosome and atriosome, uncommon to moderately common in stem. Strongyles abundant in stem, uncommon in ectosome and rare in atriosome. Bent and curved oxeas uncommon to rare.</td></tr><tr><td rowspan="1" colspan="1">KML1108</td><td rowspan="1" colspan="1">Goose Bank, QC Sound BC</td><td rowspan="1" colspan="2"><named-content xmlns:xlink="http://www.w3.org/1999/xlink" content-type="dwc:verbatimCoordinates" xlink:type="simple">51°30.0'N, 128°0.0'W</named-content></td><td rowspan="1" colspan="1">92</td><td rowspan="1" colspan="1">111–1300</td><td rowspan="1" colspan="1">119–940</td><td rowspan="1" colspan="1">310–1100</td><td rowspan="1" colspan="1">250–880</td><td rowspan="1" colspan="1">300–1150</td><td rowspan="1" colspan="1">970–2375</td></tr><tr><td rowspan="1" colspan="1">Spicule Abundance</td><td rowspan="1" colspan="10">Straight styles abundant in ectosome, common in atriosome, uncommon in stem; bent styles abundant throughout. Sinuous oxeas common throughout. Strongyles abundant in stem, uncommon in atriosome, rare in ectosome. Bent and curved oxeas moderately common except rare in stem.</td></tr><tr><td rowspan="1" colspan="1">KML1109</td><td rowspan="1" colspan="1">Dixon Entrance, BC</td><td rowspan="1" colspan="2"><named-content xmlns:xlink="http://www.w3.org/1999/xlink" content-type="dwc:verbatimCoordinates" xlink:type="simple">54°30.2'N, 133°53.3'W</named-content></td><td rowspan="1" colspan="1">256</td><td rowspan="1" colspan="1">250–1500</td><td rowspan="1" colspan="1">230–720</td><td rowspan="1" colspan="1">105–1250</td><td rowspan="1" colspan="1">123–920</td><td rowspan="1" colspan="1">440–1120</td><td rowspan="1" colspan="1">680–2450</td></tr><tr><td rowspan="1" colspan="1">Spicule Abundance</td><td rowspan="1" colspan="10">Styles and sinuous oxeas abundant throughout. Sinuous strongyles abundant in stem, uncommon elsewhere. Bent and curved oxeas rare in stem, common elsewhere.</td></tr><tr><td rowspan="1" colspan="1">KML1107</td><td rowspan="1" colspan="1">W of Flamingo Inlet, BC</td><td rowspan="1" colspan="2"><named-content xmlns:xlink="http://www.w3.org/1999/xlink" content-type="dwc:verbatimCoordinates" xlink:type="simple">52°89.8'N, 131°23.8'W</named-content></td><td rowspan="1" colspan="1">200</td><td rowspan="1" colspan="1">325–926</td><td rowspan="1" colspan="1">220–790</td><td rowspan="1" colspan="1">325–1005</td><td rowspan="1" colspan="1">276–768</td><td rowspan="1" colspan="1">286–1281</td><td rowspan="1" colspan="1">926–1050</td></tr><tr><td rowspan="1" colspan="1">Spicule Abundance</td><td rowspan="1" colspan="10">Styles and sinuous oxeas abundant in the ectosome and atriosome; uncommon to rare in the stem. Strongyles abundant in the stem, rare in atriosome, uncommon in the ectosome. Bent &amp; curved oxeas rare in stem, uncommon elsewhere.</td></tr></tbody></table></table-wrap></tp:treatment-sec><tp:treatment-sec sec-type="Remarks"><title>Remarks.</title><p>Evident from the <xref ref-type="table" rid="T1">Table 1</xref> above is the relatively large variability in disposition and size of spicules from specimen to specimen.</p><!--PageBreak--><!--PageBreak--><p>Our specimens fit the diagnosis for <italic><tp:taxon-name>Auletta</tp:taxon-name></italic> by <xref ref-type="bibr" rid="B1">Alvarez and Hooper (2002)</xref> except that the sinuous diacts are primarily oxeas in the tube and strongyles in the stem. Several species of <italic><tp:taxon-name>Auletta</tp:taxon-name></italic> are reportedtohave sinuous oxeas but no strongyles (e.g., <italic><tp:taxon-name>Auletta aurantiaca</tp:taxon-name></italic> Dendy, 1889, <italic><tp:taxon-name>Auletta consimilis</tp:taxon-name></italic> Thiele, 1898, <italic><tp:taxon-name>Auletta pedunculata</tp:taxon-name></italic> Topsent, 1896, <italic><tp:taxon-name>Auletta lyrata</tp:taxon-name></italic> (Esper, 1794)).</p><p>The following species are not conspecific with <italic><tp:taxon-name>Auletta krautteri</tp:taxon-name></italic> based on the absence of one or more spicule types.</p><p><italic><tp:taxon-name>Auletta andamensis</tp:taxon-name></italic> Pattanayak, 2006, p. 66	No strongyles</p><p><italic><tp:taxon-name>Auletta aurantiaca</tp:taxon-name></italic> Dendy, 1889, p. 92No strongyles</p><p><italic><tp:taxon-name>Auletta consimilis</tp:taxon-name></italic> Thiele, 1898, p. 55	No strongyles</p><p><italic><tp:taxon-name>Auletta dendrophora</tp:taxon-name></italic> Wilson, 1904, p. 158	No oxeas</p><p><italic><tp:taxon-name>Auletta grantioides</tp:taxon-name></italic> Lévi &amp; Vacelet, 1958, p. 243	No oxeas</p><p><italic><tp:taxon-name>Auletta halicondroides</tp:taxon-name></italic> Thiele, 1898, p. 55	No strongyles</p><p><italic><tp:taxon-name>Auletta lyrata</tp:taxon-name></italic> (Esper, 1794)	No strongyles</p><p><italic><tp:taxon-name>Auletta lyrata</tp:taxon-name></italic> var. <italic>brevispiculata</italic> Dendy, 1922	No strongyles</p><p><italic><tp:taxon-name>Auletta pedunculata</tp:taxon-name></italic> Topsent, 1896	No strongyles</p><p><italic><tp:taxon-name>Auletta sessilis</tp:taxon-name></italic> Topsent, 1904	No oxeas</p><p><italic><tp:taxon-name>Auletta sycinularia</tp:taxon-name></italic> Schmidt, 1870	No oxeas</p><p><italic><tp:taxon-name>Auletta tubulosa</tp:taxon-name></italic> (Ridley &amp; Dendy, 1886), p. 482	No oxeas or strongyles</p><p><italic><tp:taxon-name>Auletta tuberosa</tp:taxon-name></italic> Alvarez, Van Soest &amp; Rützler, 1998, forms clusters of tubes which are tuberculate rather than smooth as in <italic><tp:taxon-name>Auletta krautteri</tp:taxon-name></italic>. It does have oxeas, but they are smaller (340–430–530) than in <italic><tp:taxon-name>Auletta krautteri</tp:taxon-name></italic>. <italic><tp:taxon-name>Auletta elongata</tp:taxon-name></italic> Dendy, 1905: external form consists of multiple tubes branching off a single stem rather than single tubes on each stem as in <italic><tp:taxon-name>Auletta krautteri</tp:taxon-name></italic>. The axial skeleton consists of stout fibres with short perpendicular anastomosing branches rather than single to three longitudinal axial fibres with relatively long arching perpendicular fibres that branch but do not anastomose. <italic><tp:taxon-name>Auletta elongata</tp:taxon-name></italic> var. <italic>fruticosa</italic> Dendy, 1916, is similar to <italic><tp:taxon-name>Auletta elongata</tp:taxon-name></italic> except it has smaller spicules.</p><p>Two other sponges originally assigned to <italic><tp:taxon-name>Auletta</tp:taxon-name></italic> have been reassigned to other genera: <italic><tp:taxon-name>Auletta elegans</tp:taxon-name></italic> Vosmaer, 1882, is now accepted as <italic><tp:taxon-name>Semisuberites cribrosa</tp:taxon-name></italic> (Miklucho-Maclay, 1870) (<xref ref-type="bibr" rid="B34">van Soest et al. 2005</xref>): Barents Sea. <italic><tp:taxon-name>Auletta celebensis</tp:taxon-name></italic> Thiele, 1899 is now accepted as <italic><tp:taxon-name>Stylissa massa</tp:taxon-name></italic> (Carter, 1887) (Van Soest et al., op. cit.): West Pacific.</p><p><xref ref-type="bibr" rid="B36">Stone et al. (2011)</xref> briefly described and showed images of a tubular form they identified as <italic><tp:taxon-name>Axinella rugosa</tp:taxon-name></italic> (Bowerbank, 1866) that might be con-specific with <italic><tp:taxon-name>Auletta krautteri</tp:taxon-name></italic>. However, <italic><tp:taxon-name>Axinella rugosa</tp:taxon-name></italic> in the N. Atlantic is described as bushy with irregular branches (<xref ref-type="bibr" rid="B35">van Soest 2013</xref>). <xref ref-type="bibr" rid="B23">Lambe (1895)</xref> identified four specimens from Chika Island and Unalaska Island as belonging to <italic><tp:taxon-name>Axinella rugosa</tp:taxon-name></italic>. However, Cuenot (1913) argued that these were not <italic><tp:taxon-name>Axinella rugosa</tp:taxon-name></italic> and proposed a new name <italic><tp:taxon-name>Phakellia lambei</tp:taxon-name></italic> Topsent, 1913. <xref ref-type="bibr" rid="B23">Lambe (1895)</xref> described his specimens as dividing close to the base into two branches which subdivide above into two lobate expansions.</p></tp:treatment-sec><tp:treatment-sec sec-type="Conclusions"><title>Conclusions.</title><p>No described species have a suite of characters matching those of our specimens. We therefore propose that the <!--PageBreak--><italic><tp:taxon-name>Auletta</tp:taxon-name></italic> in British Columbia and Alaska be considered a new species, <italic><tp:taxon-name>Auletta krautteri</tp:taxon-name></italic>. We suggest that the tubular forms recorded by <xref ref-type="bibr" rid="B36">Stone et al. (2011)</xref> are likely <italic><tp:taxon-name>Auletta krautteri</tp:taxon-name></italic>.</p></tp:treatment-sec><tp:treatment-sec sec-type="Bathymetric range"><title>Bathymetric range.</title><p>180 to 320 meters depth; 87 to 712 meters depth if include <italic><tp:taxon-name>Axinella rugosa</tp:taxon-name></italic> of <xref ref-type="bibr" rid="B36">Stone et al. (2011)</xref>.</p></tp:treatment-sec><tp:treatment-sec sec-type="Zoogeographic range"><title>Zoogeographic range.</title><p>Gulf of Alaska and south to the southern end of the Queen Charlotte Islands, BC, also central Aleutian Islands if include <italic><tp:taxon-name>Axinella rugosa</tp:taxon-name></italic> of <xref ref-type="bibr" rid="B36">Stone et al. (2011)</xref>.</p></tp:treatment-sec><tp:treatment-sec sec-type="Ecology"><title>Ecology.</title><p>The sponge is a moderately common dredged species found on rock, gravel or mud substrates. Some individuals have been found with a small red copepod (unidentified) burrowed into the surface. Two individuals examined contained a species of the isopod <italic><tp:taxon-name>Gnathia</tp:taxon-name></italic>, oriented head down. Unidentified gammarid amphipods and unidentified spionid polychaetes have also been observed. Numbers of the crinoid <italic><tp:taxon-name>Florometra serratissima</tp:taxon-name></italic> (A.H. Clark, 1907) were observed clinging to specimens of <italic><tp:taxon-name>Auletta krautteri</tp:taxon-name></italic> in Hecate Strait, BC.</p></tp:treatment-sec><ref-list><ref id="B1"><mixed-citation xmlns:xlink="http://www.w3.org/1999/xlink" xlink:type="simple"><person-group><name name-style="western"><surname>Alvarez</surname><given-names>B</given-names></name><name name-style="western"><surname>Hooper</surname><given-names>JNA</given-names></name></person-group> (<year>2002</year>) <article-title>Family Axinellidae Carter, 1875.</article-title> In: <person-group><name name-style="western"><surname>Hooper</surname><given-names>JNA</given-names></name><name name-style="western"><surname>Soest</surname><given-names>RWM van</given-names></name></person-group> (<role>Eds</role>) <issue-title>Systema Porifera: A guide to the classification of sponges.</issue-title><publisher-name>Kluwer Academic/Plenum Pub.</publisher-name>, <publisher-loc>New York</publisher-loc>, <fpage>24</fpage>-<lpage>747</lpage>.</mixed-citation></ref><ref id="B34"><mixed-citation xmlns:xlink="http://www.w3.org/1999/xlink" xlink:type="simple"><person-group><name name-style="western"><surname>Van Soest</surname><given-names>RWM</given-names></name><name name-style="western"><surname>Boury-Esnault</surname><given-names>N</given-names></name><name name-style="western"><surname>Hooper</surname><given-names>JNA</given-names></name><name name-style="western"><surname>Rützler</surname><given-names>K</given-names></name><name name-style="western"><surname>de Voogd</surname><given-names>NJ</given-names></name><name name-style="western"><surname>Alvarez</surname><given-names>de Glasby B</given-names></name><name name-style="western"><surname>Hajdu</surname><given-names>E</given-names></name><name name-style="western"><surname>Pisera</surname><given-names>AB</given-names></name><name name-style="western"><surname>Manconi</surname><given-names>R</given-names></name><name name-style="western"><surname>Schoenberg</surname><given-names>C</given-names></name><name name-style="western"><surname>Janussen</surname><given-names>D</given-names></name><name name-style="western"><surname>Tabachnick</surname><given-names>KR</given-names></name><name name-style="western"><surname>Klautau</surname><given-names>M</given-names></name><name name-style="western"><surname>Picton</surname><given-names>B</given-names></name><name name-style="western"><surname>Kelly</surname><given-names>M</given-names></name><name name-style="western"><surname>Vacelet</surname><given-names>J</given-names></name><name name-style="western"><surname>Dohrmann</surname><given-names>M</given-names></name><name name-style="western"><surname>Cristina</surname><given-names>Díaz M</given-names></name></person-group> (<year>2005</year>) <source>World Porifera Database.</source><ext-link ext-link-type="uri" xlink:href="http://www.marinespecies.org/porifera" xlink:type="simple">http://www.marinespecies.org/porifera</ext-link><comment>[accessed February 2013]</comment></mixed-citation></ref><ref id="B36"><mixed-citation xmlns:xlink="http://www.w3.org/1999/xlink" xlink:type="simple"><person-group><name name-style="western"><surname>Stone</surname><given-names>RP</given-names></name><name name-style="western"><surname>Lehnert</surname><given-names>H</given-names></name><name name-style="western"><surname>Reiswig</surname><given-names>H</given-names></name></person-group> (<year>2011</year>) <article-title>A guide to the deep-water sponges of the Aleutian Island Archipelago.</article-title><source>NOAA Professional Paper, NMFS</source><volume>12</volume>: <lpage>187</lpage> pp.</mixed-citation></ref><ref id="B35"><mixed-citation xmlns:xlink="http://www.w3.org/1999/xlink" xlink:type="simple"><person-group><name name-style="western"><surname>Soest</surname><given-names>RWM van</given-names></name></person-group> (<year>2013</year>) <source>Sponges of the NE Atlantic. In: Marine Species identification Portal.</source><ext-link ext-link-type="uri" xlink:href="http://species-identification.org" xlink:type="simple">http://species-identification.org</ext-link><comment>[accessed March 3, 2013]</comment></mixed-citation></ref><ref id="B23"><mixed-citation xmlns:xlink="http://www.w3.org/1999/xlink" xlink:type="simple"><person-group><name name-style="western"><surname>Lambe</surname><given-names>LM </given-names></name></person-group> (<year>1895</year> (1894)) <article-title>Sponges form the western coast of North America.</article-title><source>Transactions of the Royal Society of Canada</source><volume>12</volume>(<issue>4</issue>): <fpage>113</fpage>–<lpage>138</lpage><comment>pls. II–IV</comment>.</mixed-citation></ref></ref-list></tp:taxon-treatment>
