# Supplementary material for: Two new species in the family Axinellidae (Porifera, Demospongiae) from British Columbia and adjacent waters
Source: Zookeys. 2013 Oct 2;(338):11–28. doi: 10.3897/zookeys.338.5535 (PMC3800838; doi:10.3897/zookeys.338.5535)
Supplement: XML Treatment for Dragmacidon kishinensis [file zookeys.338.5535-treatment2.xml]

<!DOCTYPE tp:taxon-treatment
  PUBLIC "-//TaxonX//DTD Taxonomic Treatment Publishing DTD v0 20100105//EN" "tax-treatment-NSO.dtd">
<tp:taxon-treatment xmlns:tp="http://www.plazi.org/taxpub"><tp:treatment-meta><mixed-citation publication-type="journal"><person-group><name><surname>Austin</surname><given-names>William C.</given-names></name><name><surname>Ott</surname><given-names>Bruce S.</given-names></name><name><surname>Reiswig</surname><given-names>Henry M.</given-names></name><name><surname>Romagosa</surname><given-names>Paula</given-names></name><name><surname>McDaniel</surname><given-names>Neil G.</given-names></name></person-group><article-title>Two new species in the family Axinellidae (Porifera, Demospongiae) from British  Columbia and adjacent waters</article-title><source>Zookeys</source><day>2</day><month>10</month><year>2013</year><volume>2013</volume><issue>338</issue><fpage>11</fpage><lpage>28</lpage><pub-id pub-id-type="doi">10.3897/zookeys.338.5535</pub-id></mixed-citation></tp:treatment-meta><tp:nomenclature><tp:taxon-name>
                            <tp:taxon-name-part taxon-name-part-type="genus">Dragmacidon</tp:taxon-name-part>
                            <tp:taxon-name-part taxon-name-part-type="species">kishinensis</tp:taxon-name-part>
                            <object-id xmlns:xlink="http://www.w3.org/1999/xlink" xlink:type="simple">http://zoobank.org/53DA9618-DE0A-47E4-B78F-BB772C1D1400</object-id>
                            <object-id xmlns:xlink="http://www.w3.org/1999/xlink" xlink:type="simple">http://species-id.net/wiki/Dragmacidon_kishinensis</object-id>
                        </tp:taxon-name><tp:taxon-status xmlns:xlink="http://www.w3.org/1999/xlink" xlink:type="simple">sp. n.</tp:taxon-status><xref ref-type="fig" rid="F2">Fig. 2</xref></tp:nomenclature><tp:treatment-sec sec-type="Etymology"><title>Etymology.</title><p>After the ancient First Nation (aboriginal) village site kiix?in (pronounced keeshin) which includes Execution Rock Cave, Barkley Sound, BC, where a specimen was collected in the low intertidal.</p></tp:treatment-sec><tp:treatment-sec sec-type="Material examined"><title>Material examined.</title><p>Holotype: RBCM 013-00115-001, KML1111, PEI 44, Steep I., Discovery Passage, BC, (<named-content xmlns:xlink="http://www.w3.org/1999/xlink" content-type="dwc:verbatimCoordinates" xlink:type="simple">50°4.94'N, 125°15.35'W</named-content>), 30 m depth, coll. N. McDaniel, Feb. 26, 1976, 1 specimen &amp; in situ image. Paratype: CMNI 2013–-0002, KML1113, KML 139/80, Limestone I., BC, (ca. <named-content xmlns:xlink="http://www.w3.org/1999/xlink" content-type="dwc:verbatimCoordinates" xlink:type="simple">52°55'N, 131°36'W</named-content>), 3 m depth, coll. W.C. Austin, July 4, 1980, 1 specimen.</p><p><bold>Other material.</bold> KML1112, PEI 130, Copper Cliffs, Discovery Passage, BC, (<named-content xmlns:xlink="http://www.w3.org/1999/xlink" content-type="dwc:verbatimCoordinates" xlink:type="simple">50°6.40'N, 125°15.35'W</named-content>), 15 m depth, coll. N. McDaniel, Apr. 16, 1978, 1 speci<!--PageBreak-->men; KML1114, PEI 53, Grilse Pt. Texada I, BC, (<named-content xmlns:xlink="http://www.w3.org/1999/xlink" content-type="dwc:verbatimCoordinates" xlink:type="simple">49°48.03'N, 124°35.79'W</named-content>), 10 m depth, coll. N. McDaniel, Mar. 13, 1977, 1 specimen; KML1116, PEI 49, Vivian I., BC, (<named-content xmlns:xlink="http://www.w3.org/1999/xlink" content-type="dwc:verbatimCoordinates" xlink:type="simple">49°50.28'N, 124°41.96'W</named-content>), 15 m depth, coll. N. McDaniel, Apr. <!--PageBreak-->10, 1976, 1 specimen; KML1121, Sta. no data, Rennell Sound, BC, (ca. <named-content xmlns:xlink="http://www.w3.org/1999/xlink" content-type="dwc:verbatimCoordinates" xlink:type="simple">53°24'N, 132°44'W</named-content>.), depth no data, coll. M. LeBlanc, Apr. 14, 1989, 2 specimens; KML1294, KML 127/76, Execution Rock Cave (<named-content xmlns:xlink="http://www.w3.org/1999/xlink" content-type="dwc:verbatimCoordinates" xlink:type="simple">48°48.9'N, 125°10.6'W</named-content>), 0.2 m height, coll. W.C. Austin, July 28, 1976, 1 specimen; RBCM 976-1081, Entrance I., Tasu Sound, BC, (ca. <named-content xmlns:xlink="http://www.w3.org/1999/xlink" content-type="dwc:verbatimCoordinates" xlink:type="simple">52°46.04'N, 132°03.55'W</named-content>), depth no data, coll. P. Lambert, 1976, 1 specimen; RBCM 974-230-3, Brundige Inlet, BC, (ca. <named-content xmlns:xlink="http://www.w3.org/1999/xlink" content-type="dwc:verbatimCoordinates" xlink:type="simple">54°37'N, 130°50'W</named-content>), coll. P. Lambert, June 19, 1974, depth no data.</p></tp:treatment-sec><tp:treatment-sec sec-type="Description"><title>Description.</title><p><bold><italic>Macroscopic features</italic>.</bold> Thick, encrusting, unbranched form, 20 × 20 × 4 cm thick in holotype. Surface with abundant, small (1 mm diam.) and large (1 cm × 1–3 cm) irregular tubercles (<xref ref-type="fig" rid="F2">Fig. 2A</xref>). Consistency preserved: moderately compressible but tough. Oscula numerous, flush with surface and ranging from 0.2 to 4 mm diameter. Aquiferous canals tangential with those near surface leading to oscula. Orange colour in life (<xref ref-type="fig" rid="F2">Fig. 2A</xref>), light tan in alcohol.</p><fig id="F2" position="float" orientation="portrait"><label>Figure 2.</label><caption><p><italic><tp:taxon-name>Dragmacidon kishinensis</tp:taxon-name></italic> sp. n. <bold>A</bold> Holotype <bold>B–H</bold> Paratype <bold>A</bold> KML1111, in situ Steep I., BC, scale bar approx. 10 cm <bold>B</bold> KML1114, in situ Texada I., scale bar approx. 5 cm <bold>C</bold> KML1113, long. section, periphery to right, scale bar 3 mm <bold>D</bold> KML1113, cross section scale bar 500 µm <bold>E</bold> KML1113, oxea, scale bar 500 µm <bold>F</bold> KML1113, oxea tip, scale bar 100 µm <bold>G</bold> KML1113, style, scale bar 500 µm <bold>H</bold> KML1113, head of style, scale bar 100 µm.</p></caption><graphic xmlns:xlink="http://www.w3.org/1999/xlink" xlink:href="ZooKeys-338-011-g002.jpg" position="float" orientation="portrait" xlink:type="simple"/></fig><p><italic>Microscopic features</italic>. Ostia about 0.5 mm diam. in situ penetrate a thin surface membrane between lobes (<xref ref-type="fig" rid="F2">Fig. 2B</xref>); weakly developed plumoreticulate skeleton of 50-100 um diameter fibers extend from base to surface; uni or pauci spicular cross connections (<xref ref-type="fig" rid="F2">Fig. 2C</xref>); halichondroid (confused) skeleton toward the base. No specialized ectosomal skeleton and no axial skeleton.</p></tp:treatment-sec><tp:treatment-sec sec-type="Spicules"><title>Spicules.</title><p>Spicule types include straight oxeas (<xref ref-type="fig" rid="F2">Fig. 2E</xref>), slightly curved styles (<xref ref-type="fig" rid="F2">Fig. 2G</xref>), and strongyles. Oxea tips gradually and sharply pointed; style heads smoothly rounded, slightly narrower than main style body. Styles and oxeas mostly slightly curved or straight; a few strongly curved or sinuous. Strongyles uncommon to rare.</p><p><xref ref-type="table" rid="T2">Table 2</xref> lists spicule dimensions.</p><p>Oxea and styles in about equal numbers, and of equivalent length. A second category of styles (styles II), while of comparable length to style 1, much thinner. Also much less abundant in two specimens and absent in eight other specimens. Strongyles of comparable width to oxeas and style I, but shorter; few in number in seven specimens and absent in three other specimens. No loose raphids or trichodragmas observed.</p><table-wrap id="T2" position="float" orientation="portrait"><label>Table 2.</label><caption><p>Spicule measurements of six specimens of <italic><tp:taxon-name>Dragmacidon kishinensis</tp:taxon-name></italic> sp. n. examined in detail N=50 unless indicated.</p></caption><table><tbody><tr><th rowspan="2" colspan="1"><bold>Accession No.</bold></th><th rowspan="2" colspan="1"><bold>Location</bold></th><th rowspan="2" colspan="1"><bold>Sponge Tissue</bold></th><th rowspan="1" colspan="2"><bold>Styles 1</bold></th></tr><tr><th rowspan="1" colspan="1"><bold>L (µm)</bold></th><th rowspan="1" colspan="1"><bold>W (µm)</bold></th></tr><tr><td rowspan="1" colspan="1">KML1113</td><td rowspan="1" colspan="1">Limestone I., BC</td><td rowspan="1" colspan="1"/><td rowspan="1" colspan="1">493–(916)–1300</td><td rowspan="1" colspan="1">11–(16.1)–28.6</td></tr><tr><td rowspan="1" colspan="1">KML1111</td><td rowspan="1" colspan="1">Steep I., BC</td><td rowspan="1" colspan="1"/><td rowspan="1" colspan="1">550–(1037)–1960</td><td rowspan="1" colspan="1">7.4–(18.0)–33</td></tr><tr><td rowspan="1" colspan="1">KML1112</td><td rowspan="1" colspan="1">Copper Cliffs, BC</td><td rowspan="1" colspan="1"/><td rowspan="1" colspan="1">630–(851)–1100</td><td rowspan="1" colspan="1">11–(19.6)–30.8</td></tr><tr><td rowspan="1" colspan="1">KML1114</td><td rowspan="1" colspan="1">Texada I, BC</td><td rowspan="1" colspan="1"/><td rowspan="1" colspan="1">520–(955)–1285</td><td rowspan="1" colspan="1">11–(14.5)–28.6</td></tr><tr><td rowspan="1" colspan="1">KML1116</td><td rowspan="1" colspan="1">Vivian I., BC</td><td rowspan="1" colspan="1">Ectosome</td><td rowspan="1" colspan="1">330–(738)–1060</td><td rowspan="1" colspan="1">11–(16.9)–26.1</td></tr><tr><td rowspan="1" colspan="1">KML1116</td><td rowspan="1" colspan="1">Vivian I., BC</td><td rowspan="1" colspan="1">Choanosome</td><td rowspan="1" colspan="1">580–(872)–1180</td><td rowspan="1" colspan="1">6.6–(15.7)–24.2</td></tr><tr><td rowspan="1" colspan="1">KML1121 Specimen A</td><td rowspan="1" colspan="1">Rennell Sound, BC</td><td rowspan="1" colspan="1">Ectosome</td><td rowspan="1" colspan="1">300–(591)–970</td><td rowspan="1" colspan="1">8.8–(16)–26.4</td></tr><tr><td rowspan="1" colspan="1">KML1121 Specimen A</td><td rowspan="1" colspan="1">Rennell Sound, BC</td><td rowspan="1" colspan="1">Choanosome</td><td rowspan="1" colspan="1">460–(809)–1150</td><td rowspan="1" colspan="1">8.8–(14.7)–22</td></tr><tr><td rowspan="1" colspan="1">KML1121 Specimen B</td><td rowspan="1" colspan="1">Rennell Sound BC</td><td rowspan="1" colspan="1">Ectosome</td><td rowspan="1" colspan="1">550–(930)–1238</td><td rowspan="1" colspan="1">8.8–(13.8)–19.8</td></tr><tr><td rowspan="1" colspan="1">KML1121 Specimen B</td><td rowspan="1" colspan="1">Rennell Sound BC</td><td rowspan="1" colspan="1">Choanosome</td><td rowspan="1" colspan="1">530–(910)–1060</td><td rowspan="1" colspan="1">4.4–(11.9)–17.6</td></tr><tr><td rowspan="1" colspan="1">KML1113</td><td rowspan="1" colspan="1">Limestone I., BC</td><td rowspan="1" colspan="1"/><td rowspan="1" colspan="1">580–(857)–1200</td><td rowspan="1" colspan="1">2.2–(6.1)–11</td></tr><tr><td rowspan="1" colspan="1">KML1111</td><td rowspan="1" colspan="1">Steep I., BC</td><td rowspan="1" colspan="1"/><td rowspan="1" colspan="1">500–(816)–1050 (n=19)</td><td rowspan="1" colspan="1">2.2–(7.4)–11 (n=19)</td></tr><tr><td rowspan="1" colspan="1">KML1112</td><td rowspan="1" colspan="1">Copper Cliffs, BC</td><td rowspan="1" colspan="1"/><td rowspan="1" colspan="1">n=0</td><td rowspan="1" colspan="1"/></tr><tr><td rowspan="1" colspan="1">KML1114</td><td rowspan="1" colspan="1">Texada I, BC</td><td rowspan="1" colspan="1"/><td rowspan="1" colspan="1">n=0</td><td rowspan="1" colspan="1"/></tr><tr><td rowspan="1" colspan="1">KML1116</td><td rowspan="1" colspan="1">Vivian I., BC</td><td rowspan="1" colspan="1">Ectosome</td><td rowspan="1" colspan="1">n=0</td><td rowspan="1" colspan="1"/></tr><tr><td rowspan="1" colspan="1">KML1116</td><td rowspan="1" colspan="1">Vivian I., BC</td><td rowspan="1" colspan="1">Choanosome</td><td rowspan="1" colspan="1">n=0</td><td rowspan="1" colspan="1"/></tr><tr><td rowspan="1" colspan="1">KML1121 Specimen A</td><td rowspan="1" colspan="1">Rennell Sound, BC</td><td rowspan="1" colspan="1">Ectosome</td><td rowspan="1" colspan="1">n=0</td><td rowspan="1" colspan="1"/></tr><tr><td rowspan="1" colspan="1">KML1121 Specimen A</td><td rowspan="1" colspan="1">Rennell Sound, BC</td><td rowspan="1" colspan="1">Choanosome</td><td rowspan="1" colspan="1">n=0</td><td rowspan="1" colspan="1"/></tr><tr><td rowspan="1" colspan="1">KML1121 Specimen B</td><td rowspan="1" colspan="1">Rennell Sound BC</td><td rowspan="1" colspan="1">Ectosome</td><td rowspan="1" colspan="1">n=0</td><td rowspan="1" colspan="1"/></tr><tr><td rowspan="1" colspan="1">KML1121 Specimen B</td><td rowspan="1" colspan="1">Rennell Sound BC</td><td rowspan="1" colspan="1">Choanosome</td><td rowspan="1" colspan="1">n=0</td><td rowspan="1" colspan="1"/></tr><tr><td rowspan="1" colspan="1">KML1113</td><td rowspan="1" colspan="1">Limestone I., BC</td><td rowspan="1" colspan="1"/><td rowspan="1" colspan="1">690–(1033)–1300</td><td rowspan="1" colspan="1">14.4–(20.8)–30.8</td></tr><tr><td rowspan="1" colspan="1">KML1111</td><td rowspan="1" colspan="1">Steep I., BC</td><td rowspan="1" colspan="1"/><td rowspan="1" colspan="1">904–(1200)–1593</td><td rowspan="1" colspan="1">12.4–(27.3)–42.2</td></tr><tr><td rowspan="1" colspan="1">KML1112</td><td rowspan="1" colspan="1">Copper Cliffs, BC</td><td rowspan="1" colspan="1"/><td rowspan="1" colspan="1">670–(983)–1214</td><td rowspan="1" colspan="1">15.4–(28.1)–46.2</td></tr><tr><td rowspan="1" colspan="1">KML1114</td><td rowspan="1" colspan="1">Texada I, BC</td><td rowspan="1" colspan="1"/><td rowspan="1" colspan="1">670–(1029)–1380</td><td rowspan="1" colspan="1">15.4–(24.2)–33</td></tr><tr><td rowspan="1" colspan="1">KML1116</td><td rowspan="1" colspan="1">Vivian I., BC</td><td rowspan="1" colspan="1">Ectosome</td><td rowspan="1" colspan="1">480–(890)–1200</td><td rowspan="1" colspan="1">15.4–(27.1)–37.4</td></tr><tr><td rowspan="1" colspan="1">KML1116</td><td rowspan="1" colspan="1">Vivian I., BC</td><td rowspan="1" colspan="1">Choanosome</td><td rowspan="1" colspan="1">780–(1021)–1238</td><td rowspan="1" colspan="1">13.2–(25.1)–35.2</td></tr><tr><td rowspan="1" colspan="1">KML1121 Specimen A</td><td rowspan="1" colspan="1">Rennell Sound, BC</td><td rowspan="1" colspan="1">Ectosome</td><td rowspan="1" colspan="1">390–(701)–1010</td><td rowspan="1" colspan="1">11–(21.9)–35.2</td></tr><tr><td rowspan="1" colspan="1">KML1121 Specimen A</td><td rowspan="1" colspan="1">Rennell Sound, BC</td><td rowspan="1" colspan="1">Choanosome</td><td rowspan="1" colspan="1">440–(966)–1285</td><td rowspan="1" colspan="1">15.4–(26.9)–33</td></tr><tr><td rowspan="1" colspan="1">KML1121 Specimen B</td><td rowspan="1" colspan="1">Rennell Sound BC</td><td rowspan="1" colspan="1">Ectosome</td><td rowspan="1" colspan="1">810–(1096)–1380</td><td rowspan="1" colspan="1">8.8–(19.3)–26.4</td></tr><tr><td rowspan="1" colspan="1">KML1121 Specimen B</td><td rowspan="1" colspan="1">Rennell Sound BC</td><td rowspan="1" colspan="1">Choanosome</td><td rowspan="1" colspan="1">500–(1006)–1285</td><td rowspan="1" colspan="1">3.3–(15.2)–26.4</td></tr><tr><td rowspan="1" colspan="1">KML1113</td><td rowspan="1" colspan="1">Limestone I., BC</td><td rowspan="1" colspan="1"/><td rowspan="1" colspan="1">520–(707)–800 (n=3)</td><td rowspan="1" colspan="1">22–(26.4)–33 (n=3)</td></tr><tr><td rowspan="1" colspan="1">KML1111</td><td rowspan="1" colspan="1">Steep I., BC</td><td rowspan="1" colspan="1"/><td rowspan="1" colspan="1">n=0</td><td rowspan="1" colspan="1"/></tr><tr><td rowspan="1" colspan="1">KML1112</td><td rowspan="1" colspan="1">Copper Cliffs, BC</td><td rowspan="1" colspan="1"/><td rowspan="1" colspan="1">580–(660)–770 (n=3)</td><td rowspan="1" colspan="1">15.4–(23.5)–28.6 (n=3)</td></tr><tr><td rowspan="1" colspan="1">KML1114</td><td rowspan="1" colspan="1">Texada I, BC</td><td rowspan="1" colspan="1"/><td rowspan="1" colspan="1">580–(750)–900 (n=4)</td><td rowspan="1" colspan="1">15.4–(18.2)–22 (n=4)</td></tr><tr><td rowspan="1" colspan="1">KML1116</td><td rowspan="1" colspan="1">Vivian I., BC</td><td rowspan="1" colspan="1">Ectosome</td><td rowspan="1" colspan="1">220–(622)–900 (n=14)</td><td rowspan="1" colspan="1">15.4–(31.1)–44 (n=14)</td></tr><tr><td rowspan="1" colspan="1">KML1116</td><td rowspan="1" colspan="1">Vivian I., BC</td><td rowspan="1" colspan="1">Choanosome</td><td rowspan="1" colspan="1">570–(735)–900 (n=2)</td><td rowspan="1" colspan="1">22–(27.5)–33 (n=2)</td></tr><tr><td rowspan="1" colspan="1">KML1121 Specimen A</td><td rowspan="1" colspan="1">Rennell Sound, BC</td><td rowspan="1" colspan="1">Ectosome</td><td rowspan="1" colspan="1">210–(399)–730 (n=19)</td><td rowspan="1" colspan="1">17.6–(26.2)35.2 (n=19)</td></tr><tr><td rowspan="1" colspan="1">KML1121 Specimen A</td><td rowspan="1" colspan="1">Rennell Sound, BC</td><td rowspan="1" colspan="1">Choanosome</td><td rowspan="1" colspan="1">170–(467)–690 (n=6)</td><td rowspan="1" colspan="1">19.8–(26.4)–35.2 (n=6)</td></tr><tr><td rowspan="1" colspan="1">KML1121 Specimen B</td><td rowspan="1" colspan="1">Rennell Sound BC</td><td rowspan="1" colspan="1">Ectosome</td><td rowspan="1" colspan="1">n=0</td><td rowspan="1" colspan="1"/></tr><tr><td rowspan="1" colspan="1">KML1121 Specimen B</td><td rowspan="1" colspan="1">Rennell Sound BC</td><td rowspan="1" colspan="1">Choanosome</td><td rowspan="1" colspan="1">n=0</td><td rowspan="1" colspan="1"/></tr></tbody></table></table-wrap></tp:treatment-sec><tp:treatment-sec sec-type="Remarks"><title>Remarks.</title><p>The paucity of thin styles suggests that these are developmental stages. The strongyles may be anomalies or, alternatively, may be associated with one area of the sponge such as the oscula or the area of attachment to the substrate.</p><p>The choanosomal skeleton of <italic><tp:taxon-name>Dragmacidon kishinensis</tp:taxon-name></italic> sp. n. is only weakly plumose. In our material the linear tracts are also less dense than in the type species <italic><tp:taxon-name>Dragmacidon agariciformis</tp:taxon-name></italic> (Dendy, 1905). In other respects it fits the diagnosis for <italic><tp:taxon-name>Dragmacidon</tp:taxon-name></italic> which includes species that are thickly encrusting, the surface with tubercles, ectosome without a specialized skeleton, and skeleton not differentiated into an axial or extra-axial region. It also has both oxeas and styles of similar form and in similar numbers.</p><p>It does not fit the diagnosis for <italic><tp:taxon-name>Axinyssa</tp:taxon-name></italic> where the choanosomal skeleton is confused; and where the spicules may be oxeas, strongyloxeas or stylote modifications of oxeas (<xref ref-type="bibr" rid="B18">Erpenbeck and Van Soest 2002</xref>)</p><p>Twenty-six species of <italic><tp:taxon-name>Dragmacidon</tp:taxon-name></italic> are presently recognized (<xref ref-type="bibr" rid="B34">van Soest et al. 2005</xref>: World Porifera Database, accessed February 2013).</p><!--PageBreak--><!--PageBreak--><p>Eight species can be excluded from being conspecific based on their having trichodragmas which are lacking in <italic><tp:taxon-name>Dragmacidon kishinensis</tp:taxon-name></italic> sp. n. All but two of the remaining species without trichodragmas have oxeas and styles which are at least 50% shorter than those in <italic><tp:taxon-name>Dragmacidon kishinensis</tp:taxon-name></italic> sp. n. The first exception is <italic><tp:taxon-name>Dragmacidon oxeon</tp:taxon-name></italic> which has styles and oxeas only slightly shorter than those in <italic><tp:taxon-name>Dragmacidon kishinensis</tp:taxon-name></italic> sp. n.; however, it differs from <italic><tp:taxon-name>Dragmacidon kishinensis</tp:taxon-name></italic> sp. n. in having a well developed detachable membrane. The second exception is <italic><tp:taxon-name>Dragmacidon egregium</tp:taxon-name></italic> (Ridley, 1881) which has two classes of styles, one 650–900 µm in length but the other as well as the oxeas only up to 400–450 µm in length.</p><p>The weakly developed skeleton is similar to that in <italic><tp:taxon-name>Dragmacidon grayi</tp:taxon-name></italic> (Wells &amp; Wells in <xref ref-type="bibr" rid="B43">Wells et al. 1960</xref>) as described by <xref ref-type="bibr" rid="B2">Alvarez et al. (1998)</xref>.</p><p><italic><tp:taxon-name>Dragmacidon kishinensis</tp:taxon-name></italic> sp. n. shows some similarities to species of <italic><tp:taxon-name>Axinyssa</tp:taxon-name></italic> (<tp:taxon-name>Halichondridae</tp:taxon-name>) including a disorganized skeleton with, in some species, vaguely ascending vertical tracts toward the periphery. Spicules include oxeas and/or strongyloxeas, here considered to have a fusiform shaft which is pointed at one end and rounded at the other. <italic><tp:taxon-name>Dragmacidon kishinensis</tp:taxon-name></italic> sp. n. spicules consist of oxeas and styles, the latter are isodiametric rather than being fusiform. There are 28 described species of <italic><tp:taxon-name>Axinyssa</tp:taxon-name></italic> (van Soest et al. consulted August 2013). They are nearly all tropical.</p></tp:treatment-sec><tp:treatment-sec sec-type="Conclusions"><title>Conclusions.</title><p>Based on the comparisons listed in <xref ref-type="table" rid="T3">Table 3</xref>, our <italic><tp:taxon-name>Dragmacidon</tp:taxon-name></italic> is a new species. The combination of spicule types and sizes in <italic><tp:taxon-name>Dragmacidon kishinensis</tp:taxon-name></italic> sp. n. do not match any other <italic><tp:taxon-name>Dragmacidon</tp:taxon-name></italic> species described. The reduction of a plumoreticulate skeleton and evidence of unoriented spicules suggests a possible affinity with <italic><tp:taxon-name>Axinyssa</tp:taxon-name></italic> spp. but the latter have only oxeas or strongyloxeas while our species has both oxeas and styles as found in some <italic><tp:taxon-name>Dragmacidon</tp:taxon-name></italic> spp. Finally, we would not expect to find an <italic><tp:taxon-name>Axinyssa</tp:taxon-name></italic> sp. in the cold temperate waters of British Columbia.</p><table-wrap id="T3" position="float" orientation="portrait"><label>Table 3.</label><caption><p>Compares the spicules of <italic><tp:taxon-name>Dragmacidon kishinensis</tp:taxon-name></italic> sp. n. to other species of <italic><tp:taxon-name>Dragmacidon</tp:taxon-name></italic>.</p></caption><table><tbody><tr><td rowspan="1" colspan="1"><italic><tp:taxon-name>Dragmacidon agariciforme</tp:taxon-name></italic> (Dendy, 1905), p. 186</td><td rowspan="1" colspan="1">Indian Ocean</td><td rowspan="1" colspan="1">Has trichodragmas</td></tr><tr><td rowspan="1" colspan="1"><italic><tp:taxon-name>Dragmacidon australe</tp:taxon-name></italic> (Bergquist, 1970), p. 20</td><td rowspan="1" colspan="1">Australia, New Zealand</td><td rowspan="1" colspan="1">Surface extremely hispid, oxeas 217–260–339, styles 320–367–406</td></tr><tr><td rowspan="1" colspan="1"><italic><tp:taxon-name>Dragmacidon clathriforme</tp:taxon-name></italic> (Lendenfeld, 1888), p. 82</td><td rowspan="1" colspan="1">Australia</td><td rowspan="1" colspan="1">Sponge lobate; has trichodragmas</td></tr><tr><td rowspan="1" colspan="1"><italic><tp:taxon-name>Dragmacidon coccineum</tp:taxon-name></italic> (Keller, 1891), p. 307</td><td rowspan="1" colspan="1">Indian Ocean</td><td rowspan="1" colspan="1">Has trichodragmas</td></tr><tr><td rowspan="1" colspan="1"><italic><tp:taxon-name>Dragmacidon condylia</tp:taxon-name></italic> (Hooper &amp; Lévi, 1993), p. 1405</td><td rowspan="1" colspan="1">New Caledonia</td><td rowspan="1" colspan="1">Oxeas 208–289–360, styles same</td></tr><tr><td rowspan="1" colspan="1"><italic><tp:taxon-name>Dragmacidon debitusae</tp:taxon-name></italic> (Hooper &amp; Lévi, 1993), p. 1437</td><td rowspan="1" colspan="1">New Caledonia</td><td rowspan="1" colspan="1">Oxeas 223–503 styles same, rare</td></tr><tr><td rowspan="1" colspan="1"><italic><tp:taxon-name>Dragmacidon decipiens</tp:taxon-name></italic> (Wiedenmayer, 1989), p. 47</td><td rowspan="1" colspan="1">Bass Str., Australia</td><td rowspan="1" colspan="1">Strongyles 542–770; oxeas styles 278–350–483</td></tr><tr><td rowspan="1" colspan="1"><italic><tp:taxon-name>Dragmacidon durissimum</tp:taxon-name></italic> (Dendy, 1905)</td><td rowspan="1" colspan="1">Indian Ocean</td><td rowspan="1" colspan="1">Has trichodragmas</td></tr><tr><td rowspan="1" colspan="1"><italic><tp:taxon-name>Dragmacidon egregium</tp:taxon-name></italic> (Ridley, 1881)</td><td rowspan="1" colspan="1">S. Chile; N. Atlantic</td><td rowspan="1" colspan="1">Ectosomal styles 230–450, oxeas 280–400, axial styles 650–900</td></tr><tr><td rowspan="1" colspan="1"><italic><tp:taxon-name>Dragmacidon explicatum</tp:taxon-name></italic> (Wiedenmayer, 1977), p. 159</td><td rowspan="1" colspan="1">Bahamas, N. Carolina</td><td rowspan="1" colspan="1">Styles 255–332–400 and oxeas 287–333–375</td></tr><tr><td rowspan="1" colspan="1"><italic><tp:taxon-name>Dragmacidon fibrosum</tp:taxon-name></italic> (Ridley &amp; Dendy, 1886), p. 481</td><td rowspan="1" colspan="1">Str. of Magellan</td><td rowspan="1" colspan="1">No oxeas; styles 630</td></tr><tr><td rowspan="1" colspan="1"><italic><tp:taxon-name>Dragmacidon grayi</tp:taxon-name></italic> (Wells, Wells &amp; Gray, 1960)</td><td rowspan="1" colspan="1">N. Carolina</td><td rowspan="1" colspan="1">Oxeas 360–460 and styles 240–300</td></tr><tr><td rowspan="1" colspan="1"><italic><tp:taxon-name>Dragmacidon incrustans</tp:taxon-name></italic> (Whitelegge, 1897), p. 339</td><td rowspan="1" colspan="1">Gilbert/Ellise Is., S. Pacific</td><td rowspan="1" colspan="1">Styles 200–400 and oxeas 350</td></tr><tr><td rowspan="1" colspan="1"><italic><tp:taxon-name>Dragmacidon lunaecharta</tp:taxon-name></italic> (Ridley &amp; Dendy, 1886), p. 481</td><td rowspan="1" colspan="1">Cape Verde E. Atlantic, Africa</td><td rowspan="1" colspan="1">No styles and oxeas 350–400</td></tr><tr><td rowspan="1" colspan="1"><italic><tp:taxon-name>Dragmacidon mexicanum</tp:taxon-name></italic> (de Laubenfels, 1935), p. 6</td><td rowspan="1" colspan="1">Gulf of California</td><td rowspan="1" colspan="1">Sponge very hispid; styles 400, and oxeas 300–465</td></tr><tr><td rowspan="1" colspan="1"><italic><tp:taxon-name>Dragmacidon mutans</tp:taxon-name></italic> (Sarà, 1978)</td><td rowspan="1" colspan="1">Tierra del Fuego</td><td rowspan="1" colspan="1">Styles 100–220, oxeas 200</td></tr><tr><td rowspan="1" colspan="1"><italic><tp:taxon-name>Dragmacidon ophisclera</tp:taxon-name></italic> de Laubenfels, 1935, p. 7</td><td rowspan="1" colspan="1">Gulf of California</td><td rowspan="1" colspan="1">Styles 1200; oxeas 650 smaller; loose raphids and trichodragmas present</td></tr><tr><td rowspan="1" colspan="1"><italic><tp:taxon-name>Dragmacidon oxeon</tp:taxon-name></italic> (Dickinson, 1945), p. 32</td><td rowspan="1" colspan="1">Gulf of California</td><td rowspan="1" colspan="1">Easily detached dermal membrane; styles 900, oxeas 600–1150, slightly smaller than <italic><tp:taxon-name>Dragmacidon kishinensis</tp:taxon-name></italic> sp. n.</td></tr><tr><td rowspan="1" colspan="1"><italic><tp:taxon-name>Dragmacidon reticulatum</tp:taxon-name></italic> (Ridley &amp; Dendy, 1886), p. 481</td><td rowspan="1" colspan="1">Gulf of California</td><td rowspan="1" colspan="1">Styles 450 and oxeas 450</td></tr><tr><td rowspan="1" colspan="1"><italic><tp:taxon-name>Dragmacidon sanguineum</tp:taxon-name></italic> (Burton, 1933)</td><td rowspan="1" colspan="1">Natal</td><td rowspan="1" colspan="1">Styles 140 and oxeas 211</td></tr><tr><td rowspan="1" colspan="1"><italic><tp:taxon-name>Dragmacidon tuberosum</tp:taxon-name></italic> (Topsent, 1928), p. 178</td><td rowspan="1" colspan="1">Boavista Is., E. Atlantic, Africa</td><td rowspan="1" colspan="1">Has trichodragmas; styles 315–420, oxeas 370–420</td></tr><tr><td rowspan="1" colspan="1"><italic><tp:taxon-name>Dragmacidon tumidum</tp:taxon-name></italic> (Dendy, 1897), p. 236</td><td rowspan="1" colspan="1">S. Australia</td><td rowspan="1" colspan="1">No oxeas; small styles 180</td></tr></tbody></table></table-wrap></tp:treatment-sec><tp:treatment-sec sec-type="Bathymetric range"><title>Bathymetric range.</title><p>One intertidal record (0.2 m above 0 m [low tide]) in a cave; otherwise 3 m to 30 m depth.</p><!--PageBreak--></tp:treatment-sec><tp:treatment-sec sec-type="Zoogeographic range"><title>Zoogeographic range.</title><p>Recorded from Barkley Sound (49°N) to Rennell Sound (53°N), BC.</p></tp:treatment-sec><tp:treatment-sec sec-type="Ecology"><title>Ecology.</title><p><italic><tp:taxon-name>Dragmacidon kishinensis</tp:taxon-name></italic> sp. n. is recorded from high wave or high current energy habitats. The tough, encrusting, non branching form would be structurally adaptive for the physical impacts of strong water movement.</p><!--PageBreak--></tp:treatment-sec><ref-list><ref id="B18"><mixed-citation xmlns:xlink="http://www.w3.org/1999/xlink" xlink:type="simple"><person-group><name name-style="western"><surname>Erpenbeck</surname><given-names>D</given-names></name><name name-style="western"><surname>Soest</surname><given-names>RWM van</given-names></name></person-group> (<year>2002</year>) <article-title>Family Halichondriidae Gray, 1867.</article-title> In: <person-group><name name-style="western"><surname>Hooper</surname><given-names>JNA</given-names></name><name name-style="western"><surname>Soest</surname><given-names>RWM van</given-names></name></person-group> (<role>Eds</role>) <issue-title>Systema Porifera: A guide to the classification of sponges.</issue-title><publisher-name>Kluwer Academic/Plenum Pub.</publisher-name>, <publisher-loc>New York</publisher-loc>, <fpage>787</fpage>-<lpage>815</lpage>.</mixed-citation></ref><ref id="B34"><mixed-citation xmlns:xlink="http://www.w3.org/1999/xlink" xlink:type="simple"><person-group><name name-style="western"><surname>Van Soest</surname><given-names>RWM</given-names></name><name name-style="western"><surname>Boury-Esnault</surname><given-names>N</given-names></name><name name-style="western"><surname>Hooper</surname><given-names>JNA</given-names></name><name name-style="western"><surname>Rützler</surname><given-names>K</given-names></name><name name-style="western"><surname>de Voogd</surname><given-names>NJ</given-names></name><name name-style="western"><surname>Alvarez</surname><given-names>de Glasby B</given-names></name><name name-style="western"><surname>Hajdu</surname><given-names>E</given-names></name><name name-style="western"><surname>Pisera</surname><given-names>AB</given-names></name><name name-style="western"><surname>Manconi</surname><given-names>R</given-names></name><name name-style="western"><surname>Schoenberg</surname><given-names>C</given-names></name><name name-style="western"><surname>Janussen</surname><given-names>D</given-names></name><name name-style="western"><surname>Tabachnick</surname><given-names>KR</given-names></name><name name-style="western"><surname>Klautau</surname><given-names>M</given-names></name><name name-style="western"><surname>Picton</surname><given-names>B</given-names></name><name name-style="western"><surname>Kelly</surname><given-names>M</given-names></name><name name-style="western"><surname>Vacelet</surname><given-names>J</given-names></name><name name-style="western"><surname>Dohrmann</surname><given-names>M</given-names></name><name name-style="western"><surname>Cristina</surname><given-names>Díaz M</given-names></name></person-group> (<year>2005</year>) <source>World Porifera Database.</source><ext-link ext-link-type="uri" xlink:href="http://www.marinespecies.org/porifera" xlink:type="simple">http://www.marinespecies.org/porifera</ext-link><comment>[accessed February 2013]</comment></mixed-citation></ref><ref id="B43"><mixed-citation xmlns:xlink="http://www.w3.org/1999/xlink" xlink:type="simple"><person-group><name name-style="western"><surname>Wells</surname><given-names>HW</given-names></name><name name-style="western"><surname>Wells</surname><given-names>MJ</given-names></name><name name-style="western"><surname>Gray</surname><given-names>IE</given-names></name></person-group> (<year>1960</year>) <article-title>Marine sponges of North Carolina.</article-title><source>Journal of the Elisha Mitchell Scientific Society</source><volume>76</volume>(<issue>2</issue>): <fpage>200</fpage>-<lpage>245</lpage>.</mixed-citation></ref><ref id="B2"><mixed-citation xmlns:xlink="http://www.w3.org/1999/xlink" xlink:type="simple"><person-group><name name-style="western"><surname>Alvarez</surname><given-names>B</given-names></name><name name-style="western"><surname>Soest</surname><given-names>RWM van</given-names></name><name name-style="western"><surname>Rützler</surname><given-names>K</given-names></name></person-group> (<year>1998</year>) <article-title>A Revision of Axinellidae (Porifera: Demospongiae) of the central west Atlantic region.</article-title><source>SmithsonianContributions to Zoology</source><volume>598</volume>: <fpage>1</fpage>-<lpage>47</lpage>. doi: <ext-link ext-link-type="uri" xlink:href="http://dx.doi.org/10.5479/si.00810282.598" xlink:type="simple">10.5479/si.00810282.598</ext-link></mixed-citation></ref></ref-list></tp:taxon-treatment>
